# Supplementary material for: Long-Time Dynamics of Selected Molecular-Motor Components Using a Physics-Based Coarse-Grained Approach
Source: Biomolecules. 2023 Jun 5;13(6):941. doi: 10.3390/biom13060941 (PMC10296118; doi:10.3390/biom13060941)
Supplement: Supplementary file 1 [file biomolecules-13-00941-s001.zip]

Archive with 1 entries (1 files):
- biomolecules-2409539-supplementary.pdf
